# Supplementary material for: Genetic Enhancement for Biotic Stress Resistance in Basmati Rice through Marker-Assisted Backcross Breeding
Source: Int J Mol Sci. 2023 Nov 8;24(22):16081. doi: 10.3390/ijms242216081 (PMC10671030; doi:10.3390/ijms242216081)
Supplement: Supplementary file 1 [file ijms-24-16081-s001.zip]

Archive with 1 entries (1 files):
- ijms-2548457-supplementary.pdf
